# Supplementary material for: Effect of the Drying Method and Storage Conditions on the Quality and Content of Selected Bioactive Compounds of Green Legume Vegetables
Source: Molecules. 2024 Apr 11;29(8):1732. doi: 10.3390/molecules29081732 (PMC11052391; doi:10.3390/molecules29081732)
Supplement: Supplementary file 1 [file molecules-29-01732-s001.zip]

Archive with 2 entries (2 files):
- Supp1.pdf
- Supp2.pdf
